# Supplementary material for: Methylmercury Risk Assessment Based on European Human Biomonitoring Data
Source: Toxics. 2022 Jul 28;10(8):427. doi: 10.3390/toxics10080427 (PMC9416112; doi:10.3390/toxics10080427)
Supplement: Supplementary file 1 [file toxics-10-00427-s001.zip]

Archive with 1 entries (1 files):
- toxics-1799145-supplementary.pdf
